# Supplementary material for: Matured Manure and Compost from the Organic Fraction of Solid Waste Digestate Application in Intensive Apple Orchards
Source: Int J Environ Res Public Health. 2022 Nov 23;19(23):15512. doi: 10.3390/ijerph192315512 (PMC9739789; doi:10.3390/ijerph192315512)
Supplement: Supplementary file 1 [file ijerph-19-15512-s001.zip]

Archive with 1 entries (1 files):
- ijerph-2004682-supplementary.pdf
